# Supplementary material for: Machine learning predicts significant improvement in motor aphasia with tongue acupuncture
Source: Front Neurol. 2025 Oct 1;16:1554208. doi: 10.3389/fneur.2025.1554208 (PMC12520874; doi:10.3389/fneur.2025.1554208)
Supplement: Supplementary file 1 [file Table_1.xlsx]

## Sheet: Sheet1
Table S1 Details of Acupuncture and Tongue Acupuncture
STRICTA Item	Description	Report
1) Acupuncture rationale	1a) Style of acupuncture	Traditional Chinese Medicine acupuncture and tongue acupuncture
	1b) Reasoning for treatment provided, based on historical context, literature sources and/or consensus methods, with references where appropriate	The treatment scheme originates from the classical principles of traditional Chinese medicine and has been practiced in Liaoning Provincial Hospital of Chinese Medicine for some time. The final scheme was discussed and revised with the advice from a national expert committee of acupuncturists.
	1c) Extent to which treatment was varied
2) Details of needling	2a) Number of needle insertions per subject per session (mean and range where relevant)	Treat 5 times a week for 2 weeks.
	2b) Names (or location if no standard name) of points used (uni-/bi-lateral)	Baihui(GV20)、Sishencong(EX-HN1)、Yamen(GV15)、Fengchi(GB20, bilateral)、 Fengfu(GV16), Yifeng(TE17, bilateral), Shenting(GV24), Lianquan(CV23), Shuigou(GV26), Tongli(HT5, bilateral), Neiguan(PC6, bilateral), Hegu(LI4, bilateral), Zusanli(ST36, bilateral), Sanyinjiao(SP6, bilateral), Taixi(KI3, bilateral), Taichong(LR3, bilateral), Jinjin(EX-HN12), Yuye(EX-HN13) languagezoneI、languagezoneII、languagez…
	2c) Depth of insertion, based on a specified unit of measurement or on a particular tissue level	The needles are inserted into the muscular tissue of the acupuncture points (to a depth of 20 mm) using the tube-guide method.
	2d) Responses sought (e.g., de qi or muscle twitch response)	The inserted needles are manually manipulated until the patient feels numbness or other acupuncture sensation (known as ‘de qi’)
	2e) Needle stimulation (e.g., manual or electrical)	The inserted needles are manually manipulated.
	2 f) Needle retention time	The needles will be retained in the points for 30 minutes.
	2 g) Needle type (diameter, length and manufacturer or material)	Disposable stainless steel needles (0.25 mm × 40 mm; Suzhou Acupuncture & Moxibustion Appliance Co. Ltd, SuZhou City, China) are used.
3) Treatment regimen	3a) Number of treatment session	5 times a session, for a total of 2 sessions.
	3b) Frequency and duration of treatment sessions	Once a day from Monday to Friday
4) Other components of treatment	4a) Details of other interventions administered to the acupuncture group (e.g., moxibustion, cupping, herbs, exercises and lifestyle advice)	language rehabilitation training, based on the "Expert Consensus on Rehabilitation Treatment of Chinese Aphasia". The specific protocol includes: ① Vocabulary naming training (5 times a week, 20 minutes each time, based on oral tasks); ② Sentence construction exercise (5 times a week, 20 minutes each time, based on Schuell stimulation method); ③ Auditory comprehension training (5 times a week, 20…
	4b) Setting and context of treatment, including instructions to practitioners, and information and explanations to patients
5) Practitioner background	5a) Description of participating acupuncturists (qualification or professional affiliation, years in acupuncture practice, other relevant experience)	The doctors have received at least 8 years of traditional Chinese medicine education, and they perform all therapies with a minimum of 10 years of experience in acupuncture.
6) Control or comparator interventions	6a) Rationale for the control or comparator in the context of the research question, with sources that justify the choice(s)
	6b) Precise description of the control or comparator. If sham acupuncture or any other type of acupuncture-like control is used, provide details as for items 1–3 above
