# Supplementary material for: Machine learning predicts significant improvement in motor aphasia with tongue acupuncture
Source: Front Neurol. 2025 Oct 1;16:1554208. doi: 10.3389/fneur.2025.1554208 (PMC12520874; doi:10.3389/fneur.2025.1554208)
Supplement: Supplementary file 2 [file Table_2.xlsx]

## Sheet: table S2
Table S2.Detailed information for each sample has been de-identified.
status	WAB-AQ score before treatment	WAB-AQ score after treatment	ΔWAB-AQ	Time of tongue acupuncture(days)	Age	TSR	Jīnjīn_bloodletting	Sex	Primary_disease	Damaged_area	Hypertension	Diabetes	Hydrocephalus	Cerebral_atrophy	Parkinsons_disease	Dementia	Depression_disorder	Anxiety_disorder	Bǎihuì	Sìshéncōng	Yǎmén	Fēngchí	Fēngfǔ	Yìfēng	Shéntíng	Liánquán	Pángliánquǎn	Shuǐgōu	Yùyè_bloodletting	Jùquǎn	Tōnglǐ	Nèiguān	Hégǔ	Zúsānlǐ	Sānyīnjiāo	Tàixī	Tàichōng	Language_Zone_I	Language_Zone_II	Language_Zone_III	Cardiac_region	Hepatic_region	Splenic_region	Renal_region	Upper_focus_area	Lower_focal_area	Tongue_puncture
0	55.2	59.8	4.6	22	1	1	1	1	0	1	1	0	0	0	0	0	0	0	1	1	0	1	1	1	0	1	1	1	0	1	0	0	0	0	0	0	1	1	1	1	0	1	1	1	1	1	1
0	62.7	67.9	5.2	21	1	1	1	1	0	1	1	0	1	0	0	0	0	0	0	1	0	1	0	1	0	1	1	1	0	0	0	1	1	1	0	1	0	0	1	1	1	1	0	1	1	0	1
0	48.9	54.5	5.6	24	1	1	1	1	0	0	0	0	1	1	0	0	0	0	0	0	0	0	0	1	0	0	1	0	1	0	1	1	0	0	0	0	1	1	1	1	1	1	1	1	0	0	1
0	70.1	73.7	3.6	27	1	1	0	1	1	0	0	1	0	0	0	0	0	1	0	0	1	0	1	1	1	1	1	1	0	1	0	0	0	1	1	1	1	1	1	0	1	1	1	1	1	0	1
0	45.8	51.7	5.9	26	1	1	1	1	2	0	0	1	1	0	0	0	0	0	1	0	0	1	0	0	1	1	1	1	1	1	1	1	0	0	0	0	1	0	0	0	1	1	1	1	0	1	1
0	58.4	63.2	4.8	20	1	1	1	1	2	0	1	0	0	0	0	0	0	1	0	0	1	1	1	1	1	1	0	1	0	0	0	1	0	0	0	0	1	0	1	1	0	0	0	1	0	1	1
0	65.3	70.7	5.4	27	1	1	1	0	0	0	1	0	1	1	0	0	1	0	0	1	0	1	0	0	0	0	0	0	0	1	0	1	0	1	1	1	0	1	1	1	1	1	0	1	1	0	1
0	52.6	58	5.4	34	1	1	1	0	0	1	1	0	0	0	0	0	1	0	0	0	0	0	0	0	0	1	1	1	1	1	1	0	1	1	0	1	0	1	0	1	1	1	1	0	1	1	1
0	60.9	66.5	5.6	32	1	1	1	1	0	1	0	0	0	1	0	0	1	1	1	0	1	0	1	1	0	1	0	1	1	1	1	0	1	1	0	1	1	1	1	1	0	1	1	1	1	1	1
0	47.2	52.4	5.2	28	1	1	1	0	1	0	0	0	0	0	0	0	0	1	0	1	1	1	1	0	0	1	0	1	0	1	1	1	1	1	0	1	0	1	1	0	1	1	1	1	1	1	1
0	63.5	68.8	5.3	29	1	1	1	1	1	1	1	1	0	1	0	0	1	1	0	1	1	0	1	1	1	0	0	0	1	0	1	1	0	0	0	0	1	1	0	1	0	0	1	1	1	1	1
0	50.1	55	4.9	20	1	1	1	1	2	1	1	0	0	0	0	0	0	1	0	0	1	1	1	1	0	0	0	0	1	0	1	0	0	1	1	1	0	1	1	0	1	0	1	0	0	0	1
0	57.8	63.3	5.5	28	1	1	1	0	1	1	1	1	0	0	0	0	0	1	1	1	1	1	1	0	1	1	0	1	0	0	0	0	0	0	0	0	1	0	0	1	1	0	0	0	1	1	1
0	66.2	71.4	5.2	26	1	1	1	1	0	1	0	1	0	0	0	0	1	1	0	1	1	0	1	1	1	0	0	1	0	0	1	0	0	0	1	0	0	1	1	0	1	0	1	1	1	0	1
1	61.4	77.2	15.8	25	1	1	0	1	0	1	0	0	1	0	0	0	0	1	1	1	1	1	1	0	1	0	0	0	1	0	1	0	1	0	0	1	1	1	0	0	1	1	1	0	1	0	1
1	54.9	74.5	19.6	32	1	1	1	1	1	0	0	0	1	0	0	0	1	0	0	1	0	1	1	0	1	0	0	0	1	1	1	1	0	1	0	1	0	0	1	1	1	1	1	0	0	0	1
1	60.3	82.5	22.2	26	0	1	1	1	0	1	0	0	1	0	0	0	1	0	1	0	0	1	0	0	0	0	1	1	0	1	0	0	1	0	0	0	0	0	1	1	0	1	1	0	0	1	1
1	58.7	76.3	17.6	25	0	1	0	1	0	1	1	1	0	0	0	0	1	1	1	0	1	0	1	0	0	0	1	0	0	0	0	1	0	1	1	1	0	1	0	0	1	0	0	1	0	1	1
1	62.1	84.7	22.6	25	0	1	1	0	0	1	0	1	0	0	0	0	1	0	0	1	1	1	1	0	0	0	0	0	1	0	1	0	0	0	0	0	1	1	0	1	1	1	1	0	1	0	1
1	55.6	73	17.4	24	0	1	0	1	0	0	1	1	1	0	0	0	1	1	0	0	1	0	1	0	0	1	0	1	1	1	1	0	1	0	0	0	1	0	0	1	0	0	0	0	1	0	1
1	59.8	77.5	17.7	33	0	1	0	0	0	0	0	0	0	1	1	1	1	1	1	1	0	0	0	1	0	0	1	1	0	0	1	1	1	0	0	0	1	1	1	1	0	0	1	1	0	1	1
1	64.2	81.9	17.7	32	0	1	0	0	1	1	1	1	1	1	0	0	0	1	0	1	0	1	1	1	1	0	1	0	0	1	1	0	0	1	0	1	0	1	1	1	1	0	0	1	0	1	1
1	52.4	70.2	17.8	23	0	1	0	1	0	0	0	1	0	0	0	0	0	1	0	0	1	0	0	0	1	0	0	0	0	1	0	0	1	0	0	0	0	1	1	1	0	1	0	1	1	1	1
1	60.7	86.5	25.8	23	0	0	0	0	0	0	1	0	0	0	0	0	1	0	1	0	0	0	1	1	0	1	1	1	1	1	1	1	1	0	0	0	1	0	0	0	1	1	1	1	0	1	1
0	58.3	62.9	4.6	24	0	0	0	1	0	1	1	0	0	1	0	0	0	0	1	1	0	0	0	0	0	0	0	0	1	1	1	0	0	0	0	0	1	0	1	1	0	1	1	0	1	0	1
1	61.9	87.8	25.9	32	0	0	0	0	0	1	1	0	1	0	0	0	0	0	1	0	0	0	1	1	1	1	1	1	1	1	1	1	0	0	0	0	1	1	1	1	1	1	0	0	1	0	1
1	57.2	83	25.8	31	0	0	0	1	0	0	0	0	1	0	0	0	1	0	0	1	1	0	1	0	0	1	0	1	0	1	0	0	0	1	1	1	1	1	0	1	1	1	1	1	0	0	1
1	63.4	90.5	27.1	31	0	0	1	0	1	1	0	1	0	0	0	0	0	0	0	0	0	1	1	0	0	1	1	1	1	1	1	0	0	1	0	1	1	1	1	0	1	0	0	0	1	1	1
1	55.8	81.6	25.8	32	0	0	0	1	1	1	0	1	0	0	0	0	0	0	0	1	1	1	0	0	0	0	0	0	1	1	1	0	1	1	0	1	1	0	1	1	0	0	1	0	1	0	1
1	60.1	86	25.9	23	0	0	0	1	1	1	0	0	0	0	0	0	0	0	1	0	0	0	0	1	0	0	1	0	0	1	0	0	1	1	1	1	1	1	1	0	1	0	0	1	0	0	1
1	59.6	87.8	28.2	27	0	0	1	1	0	0	0	0	0	0	0	0	0	0	1	0	0	0	1	0	1	0	0	0	0	0	0	1	1	0	1	0	0	1	1	0	1	0	1	1	0	1	1
1	62.3	88.1	25.8	22	0	0	0	1	1	0	1	1	1	0	0	0	1	0	0	0	0	0	1	0	0	1	1	1	1	1	1	0	0	0	0	0	1	0	0	1	0	0	1	1	0	0	1
1	58.7	86.9	28.2	30	0	0	1	0	1	1	0	1	0	0	0	0	1	0	0	1	0	1	1	1	1	1	1	0	0	1	0	1	0	1	1	1	0	1	1	0	1	1	0	0	1	0	1
1	61.2	87	25.8	24	0	0	0	0	1	1	1	0	0	0	0	0	0	0	1	1	1	0	1	1	0	0	1	1	1	0	1	0	1	1	1	1	0	0	1	1	0	1	1	0	0	1	1
1	56.4	84.7	28.3	28	0	0	1	0	2	1	0	0	0	0	0	0	1	1	0	1	0	1	1	1	0	1	0	1	0	0	0	1	1	1	1	1	1	1	0	0	1	0	1	1	0	1	1
1	60.8	86.6	25.8	25	0	0	0	0	1	1	1	1	1	0	0	0	1	0	1	0	1	0	1	1	1	0	0	0	0	0	0	1	0	1	0	1	0	1	1	0	1	1	0	0	1	1	1
1	59.3	85.2	25.9	22	0	0	0	1	1	1	1	1	1	0	0	0	0	0	0	0	0	0	0	1	1	1	1	1	1	1	0	0	0	1	0	0	1	1	0	0	1	1	0	0	0	1	1
1	62.7	88.5	25.8	23	0	0	0	0	0	0	1	0	0	0	0	0	1	0	1	0	1	1	1	0	0	1	0	1	1	0	1	1	0	0	0	0	1	1	1	1	1	1	1	1	0	1	1
1	58.1	83.9	25.8	25	0	0	0	0	0	0	0	1	1	0	0	0	0	0	0	1	1	0	0	1	1	0	0	1	0	0	0	1	1	1	0	1	0	0	1	0	1	1	0	1	1	0	1
1	61.5	87.4	25.9	30	0	0	0	1	1	0	0	1	0	0	0	0	0	1	1	1	1	1	1	0	0	1	1	0	0	1	0	0	0	0	0	0	1	0	0	1	0	1	0	0	1	1	1
1	57.9	86.2	28.3	26	0	0	1	1	1	0	1	1	0	0	0	0	1	1	0	0	1	1	1	0	0	0	0	1	1	0	1	0	1	0	1	0	0	1	1	0	1	0	1	1	1	0	1
1	60.4	86.2	25.8	27	0	0	0	0	1	0	1	0	1	0	0	0	0	1	1	0	1	1	1	0	1	0	0	0	1	1	1	0	0	1	0	1	1	1	0	1	1	1	1	0	1	0	1
1	59.2	85.1	25.9	23	0	0	0	0	1	0	1	0	0	0	0	0	0	0	0	1	0	0	1	0	1	1	0	1	0	1	0	0	1	1	1	1	1	1	0	0	1	1	0	1	0	1	1
1	62.8	88.6	25.8	26	0	0	0	0	1	1	0	0	1	0	0	0	0	1	0	1	1	0	1	0	0	1	1	1	0	0	0	1	0	0	0	0	1	0	1	1	1	1	1	1	1	0	1
1	58.6	84.4	25.8	34	0	0	1	0	2	0	1	1	0	0	0	0	0	0	0	0	1	1	0	0	1	0	0	0	0	1	0	0	1	0	0	0	0	1	1	0	1	1	1	0	1	1	1
1	61.3	89.6	28.3	25	0	0	0	1	0	0	1	0	1	1	0	0	0	0	1	1	0	0	1	0	0	0	0	0	1	1	1	0	0	1	0	1	1	1	0	0	1	1	1	1	1	0	1
1	60.9	86.7	25.8	25	0	0	0	0	0	1	0	1	0	0	0	0	0	0	1	0	1	1	1	1	0	0	1	0	1	0	1	1	0	0	0	0	1	1	0	1	1	0	0	1	0	1	1
1	57.4	83.2	25.8	33	0	0	0	0	0	0	0	0	1	0	0	0	0	1	0	1	0	1	1	0	1	1	0	1	1	1	1	1	1	1	0	1	0	0	1	0	0	1	1	1	1	1	1
1	59.8	85.7	25.9	29	0	0	0	0	2	0	0	1	0	0	0	0	0	1	1	0	0	0	1	0	0	1	1	1	0	0	0	1	1	0	1	0	0	1	1	0	0	0	0	1	0	0	1
1	62.2	88	25.8	28	0	0	0	1	1	0	0	0	0	1	0	0	1	0	0	1	1	0	1	0	0	1	1	1	0	0	0	1	1	1	1	1	0	0	0	1	0	0	0	1	1	0	1
1	58.9	84.7	25.8	26	0	0	0	1	1	1	0	0	0	0	0	0	1	0	0	0	0	0	0	1	0	0	1	0	0	0	0	1	1	0	1	0	0	1	1	0	0	0	0	1	1	0	1
1	61.7	87.6	25.9	30	0	0	1	0	2	1	1	1	0	0	0	0	0	0	0	0	1	0	1	0	0	0	1	0	0	0	0	1	1	1	1	1	0	1	1	0	1	1	1	1	1	0	1
1	60.5	86.3	25.8	34	0	0	0	0	1	0	1	0	1	0	0	0	0	1	0	0	0	0	0	0	1	1	1	1	1	0	1	0	0	1	1	1	0	1	1	1	1	1	1	1	0	0	1
1	59.1	84.9	25.8	30	0	0	0	0	1	1	1	1	1	0	0	0	0	0	1	1	1	0	1	0	0	1	1	1	1	1	1	0	0	1	1	0	1	0	1	1	0	0	0	0	1	1	1
1	62.6	88.4	25.8	24	0	0	1	1	0	1	1	0	0	0	0	0	0	0	0	1	0	0	0	1	0	0	0	0	1	1	1	0	0	1	1	0	0	1	0	1	0	1	1	0	1	1	1
1	58.3	84.1	25.8	23	0	0	0	1	0	0	0	0	0	1	0	0	1	1	1	0	0	1	0	1	0	1	1	1	0	0	0	0	0	0	0	0	1	1	1	0	0	1	0	0	0	0	1
1	61.4	87.3	25.9	23	0	0	0	0	1	0	1	1	0	0	0	0	1	0	0	0	1	0	0	0	0	0	1	0	1	0	1	1	0	0	0	0	1	1	0	1	1	0	0	1	0	1	1
1	60.8	89.1	28.3	26	0	0	1	0	1	0	0	0	1	0	0	0	0	1	1	0	1	0	0	1	1	1	0	1	0	0	0	1	0	0	0	0	1	0	0	1	0	1	1	1	1	1	1
1	59.6	85.4	25.8	21	0	0	0	1	1	1	1	0	0	0	0	0	0	1	0	0	1	0	1	0	1	1	1	1	0	0	0	1	1	0	1	0	0	0	1	0	1	1	0	1	1	1	1
1	62.1	87.9	25.8	22	0	0	0	1	0	1	0	1	0	1	0	0	0	0	0	0	0	0	0	1	0	1	0	1	0	0	0	1	1	1	1	1	0	1	0	1	0	0	0	1	1	1	1
1	58.7	84.5	25.8	32	0	0	0	1	1	0	1	0	0	0	0	0	1	1	0	0	1	0	1	0	0	0	0	1	1	1	1	0	1	0	0	0	0	1	1	0	0	1	1	0	0	1	1
1	61.2	87.1	25.9	28	0	0	1	1	1	0	0	0	0	0	0	0	0	1	1	0	1	1	1	1	1	1	0	1	1	0	1	0	0	0	1	0	0	0	0	1	0	1	1	1	0	1	1
1	60.4	86.2	25.8	35	0	0	0	0	0	0	1	1	1	1	0	0	0	1	1	1	0	1	1	0	1	1	1	1	0	0	0	0	1	0	0	0	1	0	0	1	1	1	1	0	1	0	1
1	59.8	88.1	28.3	24	0	0	0	0	2	1	1	0	0	0	0	0	1	0	0	1	0	0	1	1	0	0	0	0	1	0	1	0	0	0	0	1	1	0	1	1	0	1	1	0	1	1	1
1	62.3	88.1	25.8	25	0	0	0	0	0	0	1	0	1	0	0	0	1	0	0	1	1	1	1	0	1	1	1	1	0	1	0	1	1	1	1	1	0	0	1	1	1	1	0	1	1	0	1
1	58.9	84.7	25.8	24	0	0	0	0	1	0	1	1	0	0	0	0	0	0	0	1	1	0	0	1	1	0	0	0	0	0	0	1	1	1	1	1	0	1	1	0	1	0	1	1	1	0	1
1	61.5	87.4	25.9	24	0	0	0	0	1	0	1	0	1	0	0	0	1	0	0	1	0	1	1	0	1	0	0	1	1	1	1	0	0	1	0	1	0	1	1	1	1	1	0	0	1	1	1
1	60.7	89	28.3	22	0	0	1	1	1	0	0	0	1	0	0	0	1	0	0	1	0	0	0	1	1	1	0	1	1	1	1	0	0	1	1	0	1	0	0	1	0	0	0	1	0	1	1
1	59.3	85.1	25.8	27	0	0	0	1	2	0	0	0	1	0	0	0	0	0	0	1	0	0	1	1	0	1	1	1	0	1	0	0	0	0	1	1	0	1	1	0	0	1	0	0	1	1	1
1	62.8	88.6	25.8	34	0	0	0	1	0	0	0	0	0	0	0	0	0	0	0	0	0	0	1	1	0	1	1	1	0	0	0	1	0	0	1	1	0	1	1	0	1	1	0	1	1	1	1
0	58.6	84.4	25.8	25	1	1	1	0	1	1	0	0	0	1	0	0	0	0	0	0	0	1	1	1	0	1	1	1	0	1	0	0	1	0	1	1	0	1	0	0	1	1	1	0	0	0	0
0	61.4	87.3	25.9	27	1	1	1	0	2	1	1	1	1	0	0	0	0	1	0	0	0	0	1	0	1	1	0	1	1	1	1	1	1	0	0	0	1	1	1	1	0	0	1	1	0	1	0
0	60.2	64.1	3.9	25	1	1	1	0	1	1	0	0	1	0	0	0	0	0	1	1	0	0	1	1	1	1	1	1	1	1	1	0	0	0	0	0	1	1	1	0	1	0	1	0	1	0	0
0	57.8	61.6	3.8	31	1	1	1	1	1	1	1	1	0	1	1	1	0	1	0	1	1	0	0	0	0	1	0	1	1	0	1	1	1	0	0	0	1	0	1	1	1	0	0	0	1	1	0
0	61.6	65.5	3.9	33	1	1	0	0	2	1	0	0	0	1	0	0	0	0	1	1	0	0	1	0	0	0	1	0	1	1	1	0	1	1	1	0	0	1	1	0	1	0	0	1	0	0	0
0	59.4	63.2	3.8	24	1	1	1	1	1	1	1	0	0	0	0	0	0	0	0	1	0	0	1	1	0	0	0	0	0	0	0	1	1	0	0	0	1	0	0	1	0	0	0	0	1	0	0
0	62.9	66.8	3.9	32	1	1	1	1	2	1	1	0	1	0	0	0	0	0	0	1	0	1	1	0	1	0	0	1	1	1	1	0	0	1	0	1	0	1	1	0	1	1	1	1	1	1	0
0	58.1	61.9	3.8	30	1	1	1	1	1	0	1	0	0	1	0	0	0	0	0	0	1	1	1	0	0	0	0	0	1	0	1	0	1	1	1	1	0	0	1	0	0	1	0	1	0	0	0
0	61.3	65.2	3.9	31	1	1	1	1	0	0	0	0	1	0	0	0	0	1	0	0	0	1	0	1	0	0	0	0	0	1	0	1	0	1	1	1	0	1	0	1	1	0	0	1	1	0	0
0	60.7	64.5	3.8	32	1	1	0	1	0	1	1	0	0	0	0	0	1	0	0	1	0	1	1	1	1	0	0	1	0	0	0	0	0	0	0	0	1	0	0	0	1	0	1	1	0	1	0
0	59.2	63	3.8	26	1	1	0	0	0	0	1	1	0	0	0	0	1	0	1	0	0	0	0	1	1	0	0	1	1	0	1	1	0	0	0	0	1	0	1	1	0	1	1	0	1	0	0
0	62.5	66.4	3.9	29	1	1	1	0	1	0	0	1	0	0	0	0	0	1	0	0	1	0	0	0	1	1	0	1	1	1	0	1	0	1	1	1	0	1	0	1	1	1	1	1	0	0	0
0	58.8	62.6	3.8	35	1	1	1	1	0	1	0	1	0	1	0	0	1	0	0	1	1	1	1	1	0	1	0	1	1	0	1	1	0	0	0	0	1	0	1	1	0	0	1	1	1	1	0
0	61.1	65	3.9	32	1	1	0	1	1	0	1	0	0	0	0	0	0	0	0	1	0	1	0	1	0	0	1	0	0	0	0	1	0	1	1	1	0	0	0	1	0	0	0	1	0	0	0
0	60.5	64.3	3.8	34	1	1	1	1	0	1	1	1	0	0	0	0	0	0	0	0	1	0	0	1	0	1	0	1	1	1	1	1	0	0	0	0	1	1	1	1	0	1	1	1	0	0	0
0	59.3	63.1	3.8	28	1	1	1	0	1	1	0	1	0	0	0	0	1	1	1	1	1	0	0	0	0	1	0	1	1	1	1	0	0	0	0	0	1	1	1	0	1	0	0	1	0	0	0
0	62.7	66.6	3.9	32	1	1	1	0	1	1	0	0	0	0	0	0	0	0	1	1	1	1	1	1	1	0	1	0	0	1	0	0	1	0	0	0	0	0	1	1	0	1	1	1	0	1	0
0	58.4	62.2	3.8	26	1	1	1	1	1	0	0	0	1	0	0	0	1	1	0	0	1	1	1	0	0	0	0	1	0	0	0	1	0	0	1	0	0	0	0	1	0	0	0	1	0	1	0
0	61.8	65.7	3.9	39	1	1	0	1	0	0	1	1	0	0	0	0	1	0	0	0	0	0	1	1	1	0	0	1	0	0	0	1	0	0	1	0	0	0	1	1	0	0	0	1	0	0	0
0	60.2	64	3.8	30	1	1	1	1	0	1	0	0	1	0	0	0	1	0	0	1	1	0	1	1	1	0	0	0	1	1	1	1	1	1	0	1	0	1	1	1	1	1	1	0	1	0	0
0	59.7	63.5	3.8	34	1	1	0	0	0	0	0	0	1	0	0	0	0	0	0	0	1	1	1	1	0	1	1	1	1	1	1	0	0	0	0	0	0	1	1	0	0	1	0	0	1	0	0
0	62.1	66	3.9	23	1	1	0	1	2	0	1	0	1	0	0	0	1	0	0	0	0	0	0	0	1	1	1	0	0	0	0	1	1	1	1	1	0	0	0	1	0	0	1	0	1	0	0
0	58.9	62.7	3.8	28	1	1	1	0	0	0	0	0	0	0	0	0	0	1	1	0	0	1	0	1	0	0	0	0	1	0	1	0	0	0	1	0	0	0	1	0	1	1	1	0	1	1	0
0	61.4	65.3	3.9	25	1	1	1	0	1	1	1	0	1	0	0	0	0	0	1	1	0	1	0	0	1	0	0	0	0	1	0	1	1	1	1	1	0	1	0	1	1	1	1	1	0	0	0
0	60.8	64.6	3.8	23	1	1	0	0	0	1	1	1	0	1	0	0	0	1	0	1	1	0	1	1	1	0	1	1	1	0	1	0	1	0	0	0	1	0	1	0	1	1	1	0	0	0	0
0	59.6	63.4	3.8	25	1	1	0	1	0	1	0	0	0	1	0	0	0	0	0	0	0	1	0	1	1	1	1	1	0	0	0	1	1	1	1	1	0	0	0	1	0	1	0	0	1	0	0
0	62.2	66.1	3.9	22	1	1	1	1	2	1	1	1	0	0	0	0	1	0	1	0	0	0	0	0	1	0	1	0	0	0	0	1	0	1	0	1	0	0	1	1	1	0	0	1	0	1	0
0	58.7	62.5	3.8	25	1	1	0	0	0	1	1	1	0	0	0	0	1	0	0	0	1	0	1	1	1	1	1	1	1	1	1	0	0	1	0	1	0	1	1	0	1	1	0	0	1	1	0
0	61.5	65.4	3.9	31	1	1	1	1	0	0	1	1	0	0	0	0	0	0	0	1	1	1	0	0	0	0	0	0	1	1	1	1	1	0	0	0	1	1	1	1	0	0	1	0	0	0	0
1	60.3	64.1	3.8	23	1	1	1	0	1	0	0	0	1	1	1	1	1	1	1	0	1	1	1	1	0	0	0	1	1	1	0	0	0	0	1	1	0	1	0	0	1	1	1	0	1	0	0
0	59.8	63.6	3.8	31	1	1	1	1	1	1	0	0	1	1	0	0	1	1	1	0	0	1	1	0	0	0	0	0	1	1	1	1	0	1	0	1	0	1	0	1	1	1	0	1	1	0	0
0	62.6	66.5	3.9	31	1	1	0	1	0	1	1	1	0	0	0	0	1	1	1	0	1	0	1	0	0	0	1	1	1	1	1	0	0	1	1	0	0	0	0	0	1	1	0	0	1	1	0
0	58.6	64.2	5.6	31	1	1	1	0	0	0	1	1	0	0	0	0	0	0	0	0	1	1	1	0	0	1	0	1	1	1	0	0	0	1	1	1	1	0	0	1	0	1	0	0	0	1	0
0	61.2	65.7	4.5	32	1	1	1	1	2	1	1	1	1	0	0	0	0	0	0	0	1	0	0	0	0	0	0	0	0	0	0	1	0	0	1	0	0	0	1	1	0	0	1	0	1	1	0
0	60.8	65.3	4.5	23	1	1	1	1	1	1	1	1	0	0	0	0	0	0	0	1	1	1	1	0	1	0	1	0	1	1	1	0	0	1	0	1	1	1	1	0	1	1	1	0	0	0	0
0	59.4	76.9	17.5	25	1	1	1	1	0	1	0	1	1	0	0	0	0	1	0	0	0	0	1	0	1	1	0	1	1	1	1	0	1	0	0	0	0	1	1	0	0	1	1	0	1	0	0
0	62.9	67.4	4.5	32	1	1	1	0	2	0	0	0	0	0	0	0	1	1	0	1	1	1	0	1	1	0	1	1	0	1	0	0	1	0	0	0	1	1	0	0	1	1	0	0	1	1	0
0	58.8	63.3	4.5	33	1	1	1	1	0	0	1	1	0	1	0	0	0	0	1	0	0	0	0	1	0	1	1	1	1	1	0	0	0	1	0	0	1	1	0	0	0	1	1	0	0	0	0
0	61.6	67.3	5.7	30	1	1	1	0	1	1	0	1	0	0	0	0	0	0	0	1	0	1	0	0	0	1	1	1	1	1	1	0	1	1	0	1	1	1	1	0	0	1	0	1	1	0	0
0	60.4	64.9	4.5	27	1	1	1	1	0	1	0	1	0	0	0	0	1	0	0	1	0	1	0	0	0	0	0	0	1	0	1	1	1	0	0	0	1	0	1	1	1	0	1	0	1	1	0
0	59.2	64.9	5.7	24	1	1	1	0	1	1	1	0	1	1	0	0	0	1	0	1	1	0	0	0	0	0	1	0	0	0	0	1	1	0	0	0	1	0	0	1	0	1	1	0	1	0	0
0	62.7	67.2	4.5	24	1	1	0	1	0	1	0	1	0	1	0	0	1	1	1	1	1	0	1	1	0	0	0	0	0	0	0	1	0	0	1	0	0	0	1	1	0	0	0	1	0	0	0
0	58.1	62.6	4.5	31	0	1	1	0	2	0	1	0	0	0	0	0	1	0	0	0	1	0	1	1	1	1	1	1	0	1	0	0	1	1	1	1	1	1	0	0	0	0	1	1	0	0	0
0	61.3	65.8	4.5	29	0	1	0	1	2	0	0	1	0	0	0	0	0	1	1	0	0	0	0	1	0	1	1	0	1	0	1	0	0	0	1	0	0	0	1	0	1	1	0	1	0	1	0
0	60.7	65.2	4.5	24	0	1	0	0	1	1	0	0	1	0	0	0	1	0	0	1	0	0	1	0	1	1	1	1	0	0	0	1	1	0	0	0	1	0	0	1	0	0	0	1	1	0	0
1	59.6	64.1	4.5	29	0	1	0	0	0	1	1	1	0	0	0	0	0	1	0	0	1	0	0	1	0	0	1	1	1	1	0	0	0	1	0	0	1	1	0	0	0	0	0	1	0	1	0
0	62.2	66.7	4.5	32	0	1	0	0	1	1	1	0	1	1	1	1	1	0	1	1	0	0	0	0	1	1	1	1	1	0	1	1	1	0	0	0	1	0	1	1	1	1	1	1	0	1	0
0	58.9	63.4	4.5	29	0	1	1	0	0	1	0	0	1	0	0	0	0	0	0	0	0	1	1	1	0	1	1	1	0	1	0	0	0	0	0	0	0	1	1	0	0	0	0	1	0	0	0
0	61.4	65.9	4.5	23	0	1	1	1	1	1	1	0	0	0	0	0	0	1	1	0	0	0	1	0	1	1	1	1	1	1	1	1	1	1	0	1	0	1	1	1	1	0	0	1	0	0	0
0	60.8	65.3	4.5	34	0	1	0	0	2	1	1	1	0	0	0	0	0	1	1	1	1	1	1	0	1	1	0	1	1	0	1	0	0	1	1	1	0	0	1	0	0	1	0	1	1	0	0
0	59.3	63.8	4.5	27	0	1	1	1	1	0	1	0	1	1	0	0	1	0	1	1	0	1	1	1	0	1	0	1	1	0	0	0	1	0	0	0	1	0	0	0	1	1	1	0	1	0	0
0	62.6	67.1	4.5	24	0	1	0	1	1	1	1	1	0	0	0	0	0	1	0	1	1	1	1	1	0	1	0	1	1	0	1	1	0	0	0	0	1	0	1	1	0	1	1	0	1	1	0
0	58.6	64.3	5.7	24	0	1	0	1	2	1	1	0	0	0	0	0	0	0	1	0	0	0	1	0	0	1	1	1	1	0	1	0	0	0	0	0	1	0	1	0	1	1	1	0	1	0	0
1	61.7	66.2	4.5	43	0	1	1	0	2	1	1	0	1	0	0	0	1	0	0	0	1	1	1	0	0	0	0	1	0	0	0	1	0	1	1	1	0	0	0	1	0	0	0	1	0	1	0
0	60.2	65.9	5.7	32	0	1	1	1	0	0	1	0	0	0	0	0	0	0	1	0	0	0	0	1	0	0	0	0	1	0	1	0	0	1	1	1	0	0	1	0	0	0	1	1	1	0	0
0	59.4	63.9	4.5	22	0	1	1	1	2	1	0	0	0	1	0	0	0	0	0	0	1	0	0	0	0	0	0	0	0	0	0	1	0	1	1	1	0	0	1	1	0	1	0	0	0	1	0
1	62.8	67.3	4.5	23	0	0	0	1	0	0	0	0	1	1	1	1	1	0	0	0	0	1	0	1	0	0	1	0	1	1	1	0	1	1	1	0	0	1	1	0	1	1	1	0	1	0	0
1	58.2	62.7	4.5	26	0	0	0	1	0	1	0	0	1	0	0	0	0	1	0	1	1	0	0	1	0	0	1	0	1	1	1	0	1	0	0	0	0	1	1	0	0	0	0	1	0	0	0
0	61.6	66.1	4.5	33	0	0	1	0	1	1	1	0	0	1	1	0	1	1	0	1	1	1	1	0	1	1	1	1	0	0	0	0	0	0	0	0	1	0	1	0	1	1	1	1	1	0	0
0	60.4	64.9	4.5	28	0	0	1	0	0	1	0	0	1	0	0	0	0	1	1	0	1	1	0	1	0	1	1	1	0	1	0	0	0	0	1	1	0	1	0	0	1	0	0	1	0	0	0
1	59.7	64.2	4.5	34	0	0	1	0	0	0	1	0	0	0	0	0	0	1	1	1	0	0	1	0	0	0	1	0	1	0	1	0	1	0	0	0	1	0	1	0	1	0	1	0	1	0	0
0	62.2	66.7	4.5	31	0	0	1	0	1	1	0	1	1	1	0	0	0	0	0	0	0	0	1	0	0	0	0	0	0	0	0	1	0	1	0	1	0	0	0	1	1	0	1	0	0	1	0
1	58.9	63.4	4.5	21	0	0	0	0	1	0	0	0	0	0	0	0	0	0	0	0	1	1	0	0	0	1	1	0	0	0	0	1	0	0	1	0	0	0	0	1	0	0	0	1	0	0	0
0	61.3	65.8	4.5	22	0	0	1	1	1	1	1	1	0	1	0	0	1	0	0	0	1	0	1	1	1	0	0	0	0	0	0	1	0	1	0	1	0	0	0	1	1	1	1	1	1	0	0
1	60.4	64.9	4.5	34	0	0	0	0	0	0	0	0	0	0	0	0	1	0	0	1	0	1	0	0	0	1	1	1	0	0	0	1	1	1	1	1	0	0	0	1	0	1	0	1	0	1	0
1	59.7	64.2	4.5	26	0	0	0	1	0	0	1	0	1	1	0	0	1	0	0	0	1	0	1	0	0	1	1	1	0	1	0	0	1	0	0	0	1	1	1	0	1	1	0	0	1	0	0
1	62.2	66.7	4.5	23	0	0	0	1	0	1	1	1	0	0	0	0	1	0	0	0	0	0	0	0	1	1	1	1	1	1	1	0	0	0	0	0	1	1	1	0	1	1	1	1	1	0	0
1	58.9	63.4	4.5	26	0	0	0	0	1	0	0	0	1	0	0	0	0	1	0	1	1	0	0	1	0	1	1	1	0	1	0	0	1	0	0	0	1	1	0	0	1	0	1	0	1	1	0
1	61.3	65.8	4.5	25	0	0	1	0	1	0	0	0	0	0	0	0	0	0	1	1	0	1	0	0	1	1	0	1	1	0	1	0	1	0	1	0	0	0	1	0	1	0	1	0	0	1	0
1	60.4	64.9	4.5	25	0	0	1	1	0	0	1	0	1	1	0	0	0	1	1	1	0	1	1	0	1	0	0	0	0	0	0	1	0	0	1	0	0	0	0	1	0	0	0	1	1	0	0
0	59.7	64.2	4.5	22	1	1	1	1	0	1	1	0	0	0	0	0	0	0	1	1	0	1	1	1	0	1	1	1	0	1	0	0	0	0	0	0	1	1	1	1	0	1	1	1	1	1	1
0	62.2	66.7	4.5	24	1	1	1	1	0	0	0	0	1	1	0	0	0	0	0	0	0	0	0	1	0	0	1	0	1	0	1	1	0	0	0	0	1	1	1	1	1	1	1	1	0	0	1
0	58.9	63.4	4.5	26	1	1	1	1	2	0	0	1	1	0	0	0	0	0	1	0	0	1	0	0	1	1	1	1	1	1	1	1	0	0	0	0	1	0	0	0	1	1	1	1	0	1	1
0	61.3	65.8	4.5	27	1	1	1	0	0	0	1	0	1	1	0	0	1	0	0	1	0	1	0	0	0	0	0	0	0	1	0	1	0	1	1	1	0	1	1	1	1	1	0	1	1	0	1

## Sheet: Annotations
Characteristics	Annotations
status
0	Unsignificant improvement
1	Significant improvement
Age
0	＜59.5 years old
1	≥59.5 years old
TSR（time to rehabilitation start）
0	＜11.5 days
1	≥11.5 days
Damaged_area
0	Injury to the Core Region of the Non-motor Language Center
1	Injury to the Core Region of the Motor Language Center
Sex
0	Male
1	Female
Primary_disease
0	Cerebral hemorrhage
1	Cerebral infarction
2	Brain tumor
Diabetes；Hydrocephalus；Cerebral_atrophy； Parkinsons_disease；Dementia；Depression_disorder；Anxiety_disorder；
0	No
1	Yes
Baihui;Sishencong;Yamen; Fengchi; Fengfu; Yifeng ;Shenting; Lianquan ;Panglianquan; Shuigou ;Jinjin_bloodletting ;Yuye_bloodletting; Juquan ;Tongli; Neiguan ;Hegu ;Zusanli; Sanyinjiao; Taixi; Taichong; Language_Zone_I; Language_Zone_II ;Language_Zone_III ;Cardiac_region ;Hepatic_region ;Splenic_region ;Renal_region ;Upper_focus_area ;Lower_focal_area ;Tongue_puncture;
0	untreated
1	treated
