# Supplementary material for: Machine learning predicts significant improvement in motor aphasia with tongue acupuncture
Source: Front Neurol. 2025 Oct 1;16:1554208. doi: 10.3389/fneur.2025.1554208 (PMC12520874; doi:10.3389/fneur.2025.1554208)
Supplement: Supplementary file 3 [file Table_3.xlsx]

## Sheet: Sheet1
Table S3.Results of multiple corrections for univariate analysis.
Variable	Control	Treatment	P_value	Test_Type	Adjusted_P_value
status	13 (18.6%)	55 (74.3%)	0.000	Chi-square	0.000
Age	42 (60.0%)	20 (27.0%)	0.000	Chi-square	0.002
TSR	56 (80.0%)	27 (36.5%)	0.000	Chi-square	0.000
Jīnjīn_bloodletting	44 (62.9%)	31 (41.9%)	0.019	Chi-square	0.182
Language_Zone_I	31 (44.3%)	48 (64.9%)	0.021	Chi-square	0.182
Lower_focal_area	25 (35.7%)	41 (55.4%)	0.028	Chi-square	0.202
time	28.33±4.47	26.62±3.89	0.033	Mann-Whitney U	0.205
Damaged_area	43 (61.4%)	33 (44.6%)	0.064	Chi-square	0.349
Hepatic_region	37 (52.9%)	49 (66.2%)	0.143	Chi-square	0.700
Cerebral_atrophy	21 (30.0%)	14 (18.9%)	0.175	Chi-square	0.746
Parkinsons_disease	5 (7.1%)	1 (1.4%)	0.186	Chi-square	0.746
Cardiac_region	36 (51.4%)	46 (62.2%)	0.258	Chi-square	0.816
Renal_region	37 (52.9%)	47 (63.5%)	0.260	Chi-square	0.816
Fēngfǔ	38 (54.3%)	48 (64.9%)	0.261	Chi-square	0.816
Tàichōng	30 (42.9%)	39 (52.7%)	0.310	Chi-square	0.816
Yùyè_bloodletting	40 (57.1%)	35 (47.3%)	0.310	Chi-square	0.816
Dementia	4 (5.7%)	1 (1.4%)	0.330	Chi-square	0.816
Upper_focus_area	36 (51.4%)	45 (60.8%)	0.334	Chi-square	0.816
Tàixī	27 (38.6%)	35 (47.3%)	0.374	Chi-square	0.867
Language_Zone_III	35 (50.0%)	43 (58.1%)	0.419	Chi-square	0.921
Zúsānlǐ	29 (41.4%)	35 (47.3%)	0.589	Chi-square	1.000
Language_Zone_II	41 (58.6%)	47 (63.5%)	0.662	Chi-square	1.000
Primary_disease	27 (38.6%)	31 (41.9%)	0.705	Chi-square	1.000
Liánquán	34 (48.6%)	39 (52.7%)	0.742	Chi-square	1.000
Fēngchí	33 (47.1%)	32 (43.2%)	0.762	Chi-square	1.000
Splenic_region	37 (52.9%)	42 (56.8%)	0.762	Chi-square	1.000
Bǎihuì	24 (34.3%)	28 (37.8%)	0.787	Chi-square	1.000
Hydrocephalus	26 (37.1%)	30 (40.5%)	0.805	Chi-square	1.000
Sìshéncōng	32 (45.7%)	36 (48.6%)	0.853	Chi-square	1.000
Hypertension	38 (54.3%)	38 (51.4%)	0.853	Chi-square	1.000
Jùquǎn	34 (48.6%)	38 (51.4%)	0.868	Chi-square	1.000
Tōnglǐ	34 (48.6%)	38 (51.4%)	0.868	Chi-square	1.000
Hégǔ	30 (42.9%)	30 (40.5%)	0.910	Chi-square	1.000
Sānyīnjiāo	29 (41.4%)	29 (39.2%)	0.917	Chi-square	1.000
Nèiguān	33 (47.1%)	35 (47.3%)	1.000	Chi-square	1.000
Pángliánquǎn	35 (50.0%)	37 (50.0%)	1.000	Chi-square	1.000
Yìfēng	33 (47.1%)	34 (45.9%)	1.000	Chi-square	1.000
Yǎmén	34 (48.6%)	35 (47.3%)	1.000	Chi-square	1.000
Depression_disorder	27 (38.6%)	29 (39.2%)	1.000	Chi-square	1.000
Anxiety_disorder	26 (37.1%)	28 (37.8%)	1.000	Chi-square	1.000
Sex	37 (52.9%)	40 (54.1%)	1.000	Chi-square	1.000
Diabetes	28 (40.0%)	29 (39.2%)	1.000	Chi-square	1.000
Shuǐgōu	42 (60.0%)	45 (60.8%)	1.000	Chi-square	1.000
Shéntíng	28 (40.0%)	30 (40.5%)	1.000	Chi-square	1.000
